# Supplementary material for: The societal costs of chronic pain and its determinants: The case of Austria
Source: PLoS One. 2019 Mar 20;14(3):e0213889. doi: 10.1371/journal.pone.0213889 (PMC6426226; doi:10.1371/journal.pone.0213889)
Supplement: S1 File — (XLSX) [file pone.0213889.s004.xlsx]

## Sheet: full dataset
nrcostdiaries	premed	xray	bonedens	MRT	CT	sonogram	t_radio	GP	opspec	outpatdep	physiotherap	t_outp	t_radiooutp	rehab	inpatient	t_inpat	t_healthcare	OTC	prefee	privther	househelp	healthmeasures	suppdev	events	otherexpenses	t_otherexpenses	t_oop	t_healthoop	lp_other	lp_treatment	lp_sick	lp_rehab	lp_inpat	t_lpwork	informalcare	t_lostprod	totalcosts	painpoints	sex	HL_score	VASpain	privHI	paininmo
3	0	0	0	0	0	0	0	0	0	0	870.3	870.3	870.3	8201.23	0	8201.23	9071.53	41.576	0	0	4157.6	11042.6	352.357	0	0	352.357	15594.1	24665.6	0	0	0	5992.54	0	5992.54	3282	9274.54	33940.2	9	2	11	65	2	564
4	3.95	285.28	0	0	0	72.08	357.36	0	92.68	0	154.72	247.4	604.76	0	0	0	608.71	72.758	5.7	706.792	0	99.7824	478.124	0	0	478.124	1363.16	1971.87	0	154.445	146.159	0	0	300.604	0	300.604	2272.47	1	1	10	20	2	78
1	0	0	0	0	0	0	0	0	0	275.35	696.24	971.59	971.59	0	0	0	971.59	0	0	0	0	0	207.88	0	0	207.88	207.88	1179.47	0	0	0	0	0	0	0	0	1179.47	3	2	10	60	2	24
4	1164.6	71.32	0	0	0	0	71.32	238.4	0	826.06	290.1	1354.56	1425.88	0	0	0	2590.48	51.4503	330.6	0	0	623.64	47.8124	0	0	47.8124	1053.5	3643.98	0	881.245	0	0	0	881.245	0	881.245	4525.23	2	1	15	10	2	10
1	0	0	0	0	0	0	0	0	0	275.35	386.8	662.15	662.15	0	0	0	662.15	124.728	0	0	0	0	0	0	0	0	124.728	786.878	0	218.04	0	0	0	218.04	787.68	1005.72	1792.6	1	1	13	75	2	42
4	16077.8	71.32	0	728.06	0	0	799.38	345.68	185.36	0	889.64	1420.68	2220.06	0	0	0	18297.9	0	353.4	0	0	0	0	0	0	0	353.4	18651.3	0	0	0	0	0	0	0	0	18651.3	4	2	15	15	2	186
4	0	142.64	0	728.06	0	0	870.7	23.84	231.7	91.78	1972.68	2320	3190.7	0	0	0	3190.7	363.79	0	935.46	3492.38	0	328.45	0	0	328.45	5120.08	8310.78	0	595.525	15004.8	0	0	15600.3	1969.2	17569.5	25880.3	1	2	10	50	1	10
4	0	0	0	0	0	0	0	0	0	0	367.46	367.46	367.46	0	0	0	367.46	11.0176	0	207.88	0	1372.01	0	0	0	0	1590.91	1958.37	0	0	0	0	0	0	0	0	1958.37	5	2	15	45	2	12
1	0	0	0	0	0	0	0	0	0	0	1005.68	1005.68	1005.68	0	0	0	1005.68	0	0	0	0	0	0	0	0	0	0	1005.68	0	0	0	0	0	0	0	0	1005.68	1	2	9	35	2	42
2	112	285.28	0	2912.24	0	0	3197.52	0	556.08	0	1779.28	2335.36	5532.88	0	0	0	5644.88	130.029	57	1870.92	1746.19	2045.54	228.668	1715.01	748.368	2692.05	8541.73	14186.6	0	1671.64	0	0	0	1671.64	0	1671.64	15858.2	2	2	14	50	2	240
3	0	0	0	0	0	0	0	0	0	0	0	0	0	0	0	0	0	0	0	0	0	0	0	0	0	0	0	0	36832.2	0	0	0	0	36832.2	0	36832.2	36832.2	5	2	10	50	1	144
4	1.05	0	0	0	0	0	0	11.92	0	0	0	11.92	11.92	3400.51	0	3400.51	3413.48	0	5.7	0	0	74.8368	43.6548	0	353.396	397.051	477.588	3891.07	0	7.175	0	1012.23	0	1019.4	393.84	1413.24	5304.31	2	2	12	5	2	3
4	0	71.32	0	1456.12	248.1	36.04	1811.58	0	139.02	0	464.16	603.18	2414.76	0	3048	3048	5462.76	0	0	0	0	0	114.334	0	0	114.334	114.334	5577.09	0	0	0	0	584.638	584.638	0	584.638	6161.73	2	1	13	30	2	360
4	13371.1	71.32	0	0	0	0	71.32	226.48	602.42	0	386.8	1215.7	1287.02	0	0	0	14658.1	0	250.8	0	1933.28	349.238	340.923	0	309.741	650.664	3183.99	17842.1	0	0	0	0	0	0	10765	10765	28607.1	5	2	13	30	2	336
4	24.1	0	0	0	0	0	0	23.84	92.68	336.54	773.6	1226.66	1226.66	0	0	0	1250.76	306.519	22.8	0	0	37.4184	164.225	0	0	164.225	530.963	1781.72	0	1722	0	0	0	1722	328.2	2050.2	3831.92	4	2	11	45	2	120
4	0	356.6	0	1456.12	0	0	1812.72	71.52	278.04	275.35	251.42	876.33	2689.05	0	0	0	2689.05	10.7578	0	519.7	0	1195.31	134.083	0	0	134.083	1859.85	4548.9	0	0	595.428	0	0	595.428	437.6	1033.03	5581.93	4	2	13	20	1	3
4	117.45	356.6	0	728.06	0	72.08	1156.74	202.64	973.14	764.87	348.12	2288.77	3445.51	4200.63	0	4200.63	7763.59	150.921	39.9	51.97	0	848.15	425.115	2.0788	203.722	630.916	1721.86	9485.45	0	0	0	1250.4	0	1250.4	2231.76	3482.16	12967.6	10	2	11	70	1	540
1	0	285.28	0	0	0	0	285.28	95.36	370.72	1743.91	0	2209.99	2495.27	0	0	0	2495.27	21.6195	0	1080.98	0	0	0	0	0	0	1102.6	3597.87	0	0	0	0	0	0	0	0	3597.87	9	2	14	50	2	240
1	0	0	0	0	0	0	0	0	0	0	0	0	0	0	0	0	0	0	0	0	0	0	0	0	0	0	0	0	0	0	0	0	0	0	0	0	0	1	2	13	1	2	108
4	0	0	0	0	0	0	0	11.92	0	0	0	11.92	11.92	0	0	0	11.92	83.152	0	0	0	0	46.773	0	0	46.773	129.925	141.845	0	36.34	0	0	0	36.34	0	36.34	178.185	1	2	11	33	2	11
1	0	570.56	0	8736.72	0	144.16	9451.44	238.4	741.44	1254.39	1547.2	3781.43	13232.9	0	0	0	13232.9	0	0	0	0	0	0	0	0	0	0	13232.9	0	0	36832.2	0	0	36832.2	5251.2	42083.4	55316.2	2	2	12	70	2	11
4	18.1	0	0	728.06	0	36.04	764.1	214.56	324.38	581.3	1972.68	3092.92	3857.02	5400.81	0	5400.81	9275.93	36.4829	34.2	0	0	249.456	83.152	0	249.456	332.608	652.747	9928.68	21771.9	0	13446.7	0	0	35218.6	0	35218.6	45147.3	4	2	9	50	2	204
1	0	285.28	0	2912.24	0	0	3197.52	0	556.08	0	1469.84	2025.92	5223.44	0	0	0	5223.44	64.8586	0	332.608	0	848.15	0	0	0	0	1245.62	6469.06	0	0	0	0	0	0	0	0	6469.06	3	2	13	10	2	12
4	7.8	142.64	0	0	0	36.04	178.68	202.64	602.42	214.16	154.72	1173.94	1352.62	4400.66	0	4400.66	5761.08	10.394	39.9	0	0	0	492.676	0	16.0068	508.682	558.976	6320.06	0	218.04	0	3215.51	0	3433.55	0	3433.55	9753.6	4	1	10	30	2	15
3	0	0	0	2184.18	0	0	2184.18	11.92	370.72	0	676.9	1059.54	3243.72	0	0	0	3243.72	0	0	64.4428	498.912	411.602	182.415	0	0	182.415	1157.37	4401.09	0	563.27	2338.55	0	0	2901.82	0	2901.82	7302.91	4	2	9	30	2	51
1	11.6	0	0	0	0	0	0	0	0	0	773.6	773.6	773.6	0	0	0	785.2	54.0488	68.4	0	0	623.64	0	0	0	0	746.089	1531.29	0	0	0	0	0	0	0	0	1531.29	4	2	9	80	2	30
1	11.6	0	0	0	0	0	0	0	0	0	0	0	0	0	0	0	11.6	0	22.8	0	0	0	0	0	0	0	22.8	34.4	0	0	0	0	0	0	0	0	34.4	2	1	12	10	2	360
4	0	0	0	0	0	0	0	59.6	46.34	152.97	58.02	316.93	316.93	0	0	0	316.93	17.254	0	0	935.46	0	0	0	0	0	952.714	1269.64	0	18.17	0	0	0	18.17	459.48	477.65	1747.29	6	1		5	2	65
4	0	0	0	0	0	0	0	47.68	185.36	91.78	0	324.82	324.82	0	0	0	324.82	133.771	0	0	0	0	30.7662	0	53.633	84.3993	218.17	542.99	0	0	0	0	0	0	0	0	542.99	2	2	8	20	2	264
4	356.2	0	0	0	0	0	0	0	0	0	0	0	0	0	0	0	356.2	440.862	74.1	0	0	0	0	0	0	0	514.962	871.162	0	0	0	0	0	0	0	0	871.162	1	2	15	0	1	360
4	569.05	0	0	0	0	0	0	143.04	46.34	0	0	189.38	189.38	0	0	0	758.43	0	0	0	0	0	0	0	0	0	0	758.43	0	18.17	876.957	0	0	895.127	0	895.127	1653.56	3	1	13	60	2	600
1	3300.4	0	0	0	0	0	0	47.68	0	0	0	47.68	47.68	0	0	0	3348.08	0	0	0	0	0	0	0	0	0	0	3348.08	0	0	1169.28	0	0	1169.28	0	1169.28	4517.36	1	1	15	0	2	132
2	383.6	0	0	0	0	36.04	36.04	0	370.72	0	0	370.72	406.76	3600.54	0	3600.54	4390.9	123.637	79.8	4240.75	0	1234.81	238.023	124.728	0	362.751	6041.75	10432.6	0	0	0	0	0	0	1837.92	1837.92	12270.6	5	2	10	30	2	240
1	16.8	0	0	0	0	0	0	95.36	0	0	0	95.36	95.36	0	0	0	112.16	86.9978	34.2	0	0	0	0	0	0	0	121.198	233.358	0	0	0	0	0	0	0	0	233.358	2	2	14	50	2	606
4	0	0	0	0	0	0	0	0	0	0	0	0	0	0	0	0	0	173.164	0	831.52	0	498.912	1507.13	0	0	1507.13	3010.73	3010.73	0	0	0	0	0	0	131.28	131.28	3142.01	1	2	13	60	2	152
4	11.6	0	0	0	0	0	0	119.2	92.68	0	77.36	289.24	289.24	8601.29	0	8601.29	8902.13	186.572	22.8	0	0	0	366.908	0	0	366.908	576.281	9478.41	0	0	357.257	2560.34	0	2917.6	0	2917.6	12396	9	2	12	60	2	480
4	388.3	0	0	0	0	0	0	107.28	92.68	458.92	193.4	852.28	852.28	0	10668	10668	11908.6	193.952	148.2	0	0	1039.4	0	0	0	0	1381.55	13290.1	0	236.21	3653.99	0	2046.23	5936.43	3675.84	9612.27	22902.4	3	2	14	40	2	360
4	49.75	71.32	0	0	0	0	71.32	107.28	370.72	214.16	0	692.16	763.48	0	0	0	813.23	472.095	39.9	0	0	602.852	0	0	0	0	1114.85	1928.08	0	0	0	0	0	0	0	0	1928.08	2	1	7	70	2	278
4	0	142.64	0	0	0	0	142.64	11.92	185.36	0	0	197.28	339.92	0	0	0	339.92	0	0	332.608	0	748.368	0	0	0	0	1080.98	1420.9	0	0	0	0	0	0	0	0	1420.9	2	1	9	10	2	96
4	2.1	0	27.73	0	0	0	27.73	23.84	92.68	0	96.7	213.22	240.95	4600.69	0	4600.69	4843.74	0	11.4	956.248	997.824	2078.8	109.137	0	0	109.137	4153.41	8997.15	0	18.17	0	3361.67	0	3379.84	0	3379.84	12377	4	2	15	20	2	60
4	6.3	213.96	0	0	0	0	213.96	0	1019.48	0	0	1019.48	1233.44	0	7620	7620	8859.74	49.4754	17.1	0	0	93.546	0	0	0	0	160.121	9019.86	0	0	0	0	0	0	1575.36	1575.36	10595.2	2	2	8	70	2	240
4	170.5	0	0	0	0	0	0	166.88	0	0	0	166.88	166.88	0	0	0	337.38	37.2105	102.6	987.43	0	0	116.413	0	0	116.413	1243.65	1581.03	0	0	0	0	0	0	0	0	1581.03	2	2	15	0	1	360
2	21132.2	213.96	0	0	248.1	36.04	498.1	143.04	0	521.01	58.02	722.07	1220.17	6200.93	0	6200.93	28553.3	0	273.6	0	0	542.567	0	0	0	0	816.167	29369.5	0	835.82	0	4530.94	0	5366.76	0	5366.76	34736.2	4	2	13	10	2	17
4	285.3	0	0	0	0	0	0	0	278.04	459.37	1199.08	1936.49	1936.49	0	0	0	2221.79	335.882	153.9	935.46	0	1122.55	129.925	0	0	129.925	2677.72	4899.51	15004.8	172.2	0	0	0	15177	0	15177	20076.5	5	2	15	65	2	172
4	4.2	71.32	0	0	0	0	71.32	226.48	0	0	0	226.48	297.8	0	7620	7620	7922	0	22.8	174.619	1995.65	0	0	0	0	0	2193.07	10115.1	0	0	0	0	0	0	0	0	10115.1	2	2	9	50	2	564
4	0	0	0	0	0	0	0	83.44	139.02	0	812.28	1034.74	1034.74	0	0	0	1034.74	0	0	3741.84	0	0	0	0	0	0	3741.84	4776.58	0	0	0	0	0	0	3282	3282	8058.58	4	2	11	20	2	12
4	18.6	0	0	0	0	0	0	238.4	0	0	0	238.4	238.4	0	0	0	257	17.0462	17.1	1351.22	0	1746.19	0	0	582.064	582.064	3713.62	3970.62	0	0	0	0	0	0	0	0	3970.62	8	2	12	80	2	84
1	0	0	0	0	0	0	0	0	0	0	0	0	0	0	0	0	0	0	0	311.82	0	0	25.985	0	0	25.985	337.805	337.805	0	0	0	0	0	0	0	0	337.805	1	2	15	0	2	336
4	669	0	0	0	0	0	0	154.96	417.06	0	0	572.02	572.02	0	0	0	1241.02	44.0706	159.6	867.899	1247.28	112.255	0	0	0	0	2431.1	3672.12	0	0	0	0	0	0	1312.8	1312.8	4984.92	4	2	9	10	2	534
1	199	0	0	0	0	0	0	476.8	741.44	0	0	1218.24	1218.24	0	0	0	1417.24	296.125	114	997.824	1496.74	1247.28	0	0	0	0	4151.97	5569.21	0	0	1753.91	0	0	1753.91	0	1753.91	7323.12	11	2	15	55	1	216
4	24.8	0	0	0	0	0	0	0	0	0	0	0	0	0	0	0	24.8	0	22.8	1280.54	0	0	0	0	0	0	1303.34	1328.14	0	0	0	0	0	0	0	0	1328.14	2	1	15	30	1	120
1	302.8	285.28	0	0	1984.8	0	2270.08	286.08	2502.36	0	0	2788.44	5058.52	0	0	0	5361.32	304.336	22.8	0	0	0	0	0	0	0	327.136	5688.46	0	0	0	0	0	0	5251.2	5251.2	10939.7	7	2	13	45	2	48
4	49.6	71.32	0	0	0	0	71.32	23.84	278.04	0	0	301.88	373.2	0	0	0	422.8	0	45.6	178.777	0	0	145.516	0	0	145.516	369.893	792.693	0	0	0	0	0	0	1444.08	1444.08	2236.77	3	2	13	40	2	180
2	99.2	0	0	0	0	0	0	143.04	0	0	0	143.04	143.04	0	0	0	242.24	0	159.6	0	2070.48	4814.5	0	0	0	0	7044.59	7286.83	15004.8	57.4	0	0	0	15062.2	0	15062.2	22349	4	2	13	0	1	564
	33	20	1	10	3	8	24	34	31	17	28	47	71	9	4	13	50	32	31	23	11	27	25	3	8	36	48	52	4	17	11	7	2	41	18	35	53
	1091.86	75.2822	0.513519	417.96	45.9444	8.6763	548.377	85.6474	240.281	158.098	365.311	849.338	1397.71	900.135	536.222	1436.36	3925.93	82.3436	50.9833	425.172	380.959	661.174	117.416	34.1077	46.5998	198.123	1798.76	5724.69	1640.99	137.479	1410.65	405.993	48.7198	3643.84	822.526	4466.36	10191			12.5
	9.7	0	0	0	0	0	0	23.84	92.68	0	58.02	632.665	632.665	0	0	0	1334	19.4368	17.1	0	0	18.7092	0	0	0	0	1003.11	3781.6	0	0	0	0	0	0	0	1019.37	5144.62			#NAME?
